# Supplementary material for: CD38-specific nanobody-based bispecific antibody recruiters (BARs) redirect complement-dependent cytotoxicity toward multiple myeloma cells
Source: Sci Rep. 2025 Nov 18;15:40376. doi: 10.1038/s41598-025-25194-y (PMC12627525; doi:10.1038/s41598-025-25194-y)
Supplement: Supplementary file 2 — Supplementary Information 2. [file 41598_2025_25194_MOESM2_ESM.xlsx]

## Sheet: Tabelle1
	Supplementary Table S6
	Amino acid sequences for E1-BAR, E2-BAR, E3-BAR, and ctrl-BAR
	E1-BAR (WF211–15GS–Hu-kappa-1)
	EVQLVESGGGLVQAGESLRLSCAASGRTFTNLGMGWFRQAPGKEREFVAADTWSGTSTWYGDSVKGRFTISRDNAKNTVYLQMNNLKPEDTAVYYCAARLRGWITTRKPNEYDYWGQGTQVTVASAHHSEDPSAAAGGGGSGGGGSGGGGSQVQLQESGGGVVQPGGSLRLSCAASGRTISRYAMSWFRQAPGKEREFVAVARRSGDGTFYADSVKGRFTVSRDDAKNTVYLQMNSLKPEDTAVYYCAIDSDTFYSGSYDYWGQGTQVTVSSAA
	E2-BAR (MU1067–15GS–Hu-kappa-1)
	QVQLVESGGGLVQAGDSLRLSCVGSGRRFDNYAMAWFRQAPGKERTFVAAISWSSGTTRYLDTVKGRFTISRDNAKSTVYLQMNSLKPEDTAVYYCAARYQPRYYDSGDMDGYEYEFWGQGTQVTVSSAAAGGGGSGGGGSGGGGSQVQLQESGGGVVQPGGSLRLSCAASGRTISRYAMSWFRQAPGKEREFVAVARRSGDGTFYADSVKGRFTVSRDDAKNTVYLQMNSLKPEDTAVYYCAIDSDTFYSGSYDYWGQGTQVTVSSAA
	E3-BAR (JK36–15GS–Hu-kappa-1)
	QVQLQESGGGLVQPGGSLRLSCAASGIILRIYDMGWYRQAPGKQRELVAAITSRGSTNYADSVKGRFTISRDNAENTVSLQMNSLKPGDTAVYYCNADHTFAGVYWGQGTQVTVSSAAAGGGGSGGGGSGGGGSQVQLQESGGGVVQPGGSLRLSCAASGRTISRYAMSWFRQAPGKEREFVAVARRSGDGTFYADSVKGRFTVSRDDAKNTVYLQMNSLKPEDTAVYYCAIDSDTFYSGSYDYWGQGTQVTVSSAA
	ctrl-BAR (L-15b–15GS–Hu-kappa-1)
	QVQLQESGGGLVQAGGSLRLSCAASRSLRSLAVMGWFRQAPGKQREYVARITSGGYTDYADSVKGRFTIFDDSANNTVYLQMTSLKPEDTAVYHCAAGGFTEAYSGTYYPDSWGQGTQVTVSSAAAGGGGSGGGGSGGGGSQVQLQESGGGVVQPGGSLRLSCAASGRTISRYAMSWFRQAPGKEREFVAVARRSGDGTFYADSVKGRFTVSRDDAKNTVYLQMNSLKPEDTAVYYCAIDSDTFYSGSYDYWGQGTQVTVSSAA
